# Supplementary material for: Novel Antibody–Peptide Binding Assay Indicates Presence of Immunoglobulins against EGFR Phospho-Site S1166 in High-Grade Glioma
Source: Int J Mol Sci. 2022 May 2;23(9):5061. doi: 10.3390/ijms23095061 (PMC9100080; doi:10.3390/ijms23095061)
Supplement: Supplementary file 1 [file ijms-23-05061-s001.zip]

Archive with 3 entries (3 files):
- a171-SupplFigure-S1.v220318.pdf
- a171-SupplFigure-S2.v220318B.pdf
- a171-SupplTable-S1.v220328.xlsx
